# Supplementary material for: The frequency of ANCA-associated vasculitis in a national database of hospitalized patients in China
Source: Arthritis Res Ther. 2018 Oct 4;20:226. doi: 10.1186/s13075-018-1708-7 (PMC6235226; doi:10.1186/s13075-018-1708-7)
Supplement: Supplementary file 2 — Pollutants in major cities. (XLSX 14 kb) [file 13075_2018_1708_MOESM2_ESM.xlsx]

## Sheet: Sheet1
City	Province	Sulfur dioxide (μg/m3)	Nitrogen Dioxide(μg/m3)	PM10(μg/m3)	Carbon Monocide(μg/m3)	Ozone(μg/m3)	PM2.5(μg/m3)	Rainfall yearly mean (cm)	Humidity yearly mean	PM 2.5 Yearly mean(μg/m3)	2015 Spring PM2.5(μg/m3)	2015 Summer PM2.5(μg/m3)	2014Fall PM2.5(μg/m3)	2014 Winter PM2.5(μg/m3)	PM 10 Yearly mean(μg/m3)	2015Spring PM10(μg/m3)	2015SummerPM10(μg/m3)	2014Fall PM10(μg/m3)	2014Winter PM10(μg/m3)
Hefei	Anhui	23	31	113	1.6	69	83	1180.2	76	73.2	66.3	68.4	74.6	85.7	104	95.8	101.3	111.5	110.1
Beijing	Beijing	22	57	116	3.2	200	86	461.5	52	79.8	78.2	68	90.4	81.4	110.2	119.7	87.2	120.8	114.4
Fuzhou	Fujian	8	36	65	1.3	137	34	1628	72	31.8	32.7	23.6	28.9	41.6	61.5	63.2	54.5	60.1	67.9
Lanzhou	Gansu	29	48	126	2.7	108	61	355.6	59	55.6	55	46.9	54.2	66.4	123.7	161.5	93	101.3	126.2
Guangzhou	Guangdogn	17	48	67	1.5	165	49	2234	79	42.4	33.9	33.3	47.8	57.3	62.6	51.3	52.4	69.3	81.3
Nanning	Guangxi	15	37	84	1.6	126	49	1234.7	82	45	35.2	24.1	50.9	73	76.8	61.9	52.3	86.7	111.4
Guiyang	Guizhou	24	31	74	1.3	103	48	1562	83	42.9	40.7	29.3	40.4	61.8	67.7	70.3	51.2	62.9	85.4
Haikou	Hainan	6	16	42	0.9	102	23	1861.3	83	21.7	15.4	11.7	24.3	37.6	39.1	31.1	26.8	43.3	57.9
Shijiazhuang	Hebei	62	53	106	4.2	161	124	294.8	55	101.4	90.8	83.4	109.8	126.6	173.2	171.5	141.4	179.3	206.2
Zhengzhou	Henan	43	51	158	3.1	116	88	551.6	58	93.2	87.2	61	97.7	129.1	158.2	155.2	118.1	153.1	207.4
Haerbin	Heilongjiang	57	52	111	1.6	111	72	415.8	63	72.1	47.7	35.9	100	112.9	108.1	87.2	62.6	137.7	152
Wuhan	Hubei	21	55	114	1.8	156	82	1208.6	79	73.3	61.2	56.8	71.2	107.9	104.9	98.4	93.8	103.5	126
Changsha	Hunan	24	42	84	1.8	117	74	1386.8	69	68.3	51.6	55.7	74.4	97.2	84.6	74.3	80.8	92.5	94.4
Changchun	Jilin	41	47	118	1.5	132	68	446	57	64.4	46.9	42.6	83	91.1	110.1	96.3	86.7	137.3	124.6
Nanjing	Jiangsu	25	54	124	1.6	183	74	1091.1	74	67.8	62.6	65.1	66.5	78.8	112.7	110.7	92.9	111.5	136.2
Nanchang	Jiangxi	25	33	85	1.6	129	52	1890.5	74	46.5	37.6	36.9	58.5	56	74.5	65.7	66.6	87.5	81.1
Shenyang	Liaoning	82	52	124	2	165	74	362.9	59	74.1	63.5	49.7	86.7	100.1	123.3	113.1	87	142.5	154.2
Huhehaote	Neimenggu	50	44	122	4	117	46	394.8	46	41.2	34.6	27.6	43.5	61.2	112.3	115	91	117	125.6
Xining	Qinghai	41	38	121	2.5	89	63	446.5	59	57.1	58.4	47.7	57.6	64.1	114.3	152.4	81.2	94.8	116.1
Jinan	Shandong	69	57	172	2.4	190	87	521.4	55	84.6	81.3	73.2	86.7	98.1	164.4	170.8	131.5	165.9	187.3
Taiyuan	Shanxi	73	36	138	3.2	125	72	428.7	58	62.8	52.3	45.6	77.7	79.2	117.3	110.9	92.9	138.8	128.9
Xi'an	Shaanxi	32	47	152	3	128	77	660.2	61	59.2	54.1	41.8	66.6	76.2	128.5	130.4	92.3	127	163.8
Shanghai	Shanghai	18	45	71	1.3	149	52	1295.3	73	53	53.7	42.1	42.5	73.6	73.3	70.8	57.5	63.5	102.1
Chengdu	Sichuan	19	59	123	2	147	77	975	82	62.2	57.4	40.6	52.5	99.9	104.7	100.1	69.1	89.8	161.2
Tianjin	Tianjin	49	54	133	2.9	157	83	441.4	59	79.7	72.7	63.4	88.4	106.8	129.1	130	102.4	129.4	157.3
Wulumuqi	Xinjiang	25	56	146	3.4	109	61	297	54	64.1	48.9	33.3	51.2	128.1	147.1	134.3	125.2	136.9	196.1
Kunming	Yunan	20	36	70	1.5	111	35	1078.3	66	31.9	39.7	21.7	28.4	35.1	61.2	74.2	44	60.1	62
Hangzhou	Zhejiang	21	50	98	1.3	169	65	1359.9	73	59	54.4	47.5	59.9	75.8	91	88.5	76.7	91.9	107.8
Chongqing	Chongqing	24	39	98	1.8	146	65	1452.1	79	59.1	42.2	33.2	65.7	100.8	90.5	73.3	59.6	98.8	136.3
