# Supplementary material for: The frequency of ANCA-associated vasculitis in a national database of hospitalized patients in China
Source: Arthritis Res Ther. 2018 Oct 4;20:226. doi: 10.1186/s13075-018-1708-7 (PMC6235226; doi:10.1186/s13075-018-1708-7)
Supplement: Supplementary file 3 — Pollutants in provinces. (XLSX 17 kb) [file 13075_2018_1708_MOESM3_ESM.xlsx]

## Sheet: 工作表1
	Naphthalene(ng/gdw)	Acenaphthylene(ng/gdw)	Acenaphthene (ng/gdw)	Fluorene (ng/gdw)	Phenanthrene (ng/gdw)	Anthracene(ng/gdw)	Fluoranthene(ng/gdw)	Pyrene(ng/gdw)	Benz[a]anthracene(ng/gdw)	Chrysene (ng/gdw)	Benzo[b]fluoranthene (ng/gdw)	Benzo[k]fluoranthene (ng/gdw)	Benzo[a]pyrene(ng/gdw)	Indeno[l,2,3-cd]pyrene (ng/gdw)	Dibenz[a,h]anthracene (ng/gdw)	Benzo[g,h,i]perylene(ng/gdw)	∑16PAHs	Sulfur dioxide (10 000 tons)	Nitrogen dioxide (10 000 tons)	Dust and dirt (10 000 tons)	Industrial solid waste (10 000 tons)	Waste water (10 000 tons)	Total nitrogen (10 000 tons)	Total phosphate (10 000 tons)	Petroleum(kg)	Volatile Penol(kg)	lead(kg)	Mercury (kg)	Cadmium (kg)	Chromium (kg)	Arsenic (kg)	2008GDP	2009GDP	2010GDP	2011GDP	2012GDP	2013GDP	2014GDP
Anhui	550	72.6	43.9	27.2	150	43.2	103	75.7	25.6	28.4	28.1	14.5	27.3	34.5	37.2	24	1290	49.3	80.73	65.28	12000	272313	18.62	2	709.8	5.4	1345.4	6.4	144.9	757.9	2244.6	14448	16408	20888	25659	28792	32001	34425
Beijing	90.5	20.9	3.75	4.17	35.3	11.9	27.2	17	6.66	6.42	8.63	2.48	10.5	10.9	13.4	7.55	277	7.89	15.1	5.74	1020.76	150714	3.71	0.48	51.1	0.4	41.2	0.1	0.6	266.6	8	64491	66940	73856	81658	87475	94648	99995
Fujian	146	34.5	10.6	8.43	47.5	17.8	42.5	27.5	10.2	10.5	13.2	4.01	14.2	17.5	21.3	12.2	438	35.6	41.17	36.79	4834.9	260579	9.32	1.29	373.4	1.9	3727.2	12.6	633.9	10390.5	3754	29755	33437	40025	47377	52763	58145	63472
Gansu	193	32.4	15.3	11.2	61.4	18.9	43.2	30	10.6	11.2	12.2	5.23	13.4	15.6	16.8	11.2	502	57.56	41.84	34.58	6140.54	65973	5.12	0.46	281	4.4	4382.2	88.1	824.4	3406.1	3265.5	12421	13269	16113	19595	21978	24539	26433
Guangdong	469	80.7	41.4	27.1	129	43.1	104	73.5	25.2	27.7	29.8	12.6	28.7	39.1	44.1	27.3	1200	73.01	112.21	44.95	5665.09	905082	18.82	2.83	450.5	10	2277.9	20.3	396.3	13355.1	855.8	37638	39436	44736	50807	54095	58833	63469
Guangxi	697	94.6	96.4	64.1	193	55.4	119	96.2	28.7	34.4	24.3	19.5	22.3	37.3	20.8	30.8	1630	46.66	44.24	40.29	8037.55	219304	11.43	1.41	269.9	10	5009.3	90.6	953.8	1353.4	5012.2	14652	16045	20219	25326	27952	30741	33090
Guizhou	574	107	77.2	53.6	165	56.2	126	93.3	29.9	34.1	31.4	16.3	30.3	47.1	41	36.3	1520	92.58	49.11	37.79	7394.22	110912	4.7	0.49	330.8	0.6	396.6	9.9	197.4	9351.4	276.3	9855	10971	13119	16413	19710	23151	26437
Hainan	52.2	6.6	6.73	4.24	13.3	3.81	8.57	6.97	2.08	2.53	1.83	1.43	1.48	2.67	1.76	2.11	118	3.26	9.5	2.32	515.42	39351	4.09	0.52	47.3	0.1	2.5	3.7	0.5	101	13.2	17691	19254	23831	28898	32377	35663	38924
Hebei	906	183	61.6	60	367	112	239	157	59.2	57.6	68.5	25.4	89.5	88.8	93	65.6	2630	118.99	151.25	179.77	41927.6	309824	38.54	4.72	964.1	33.9	321.7	2.5	14.5	5650	52.4	22986	24581	28668	33969	36584	38909	39984
Henan	709	123	40.2	26.9	206	67.6	167	112	40.9	42.9	51.7	18.6	52.9	63.3	80.1	42.2	1840	119.82	142.2	88.21	15917.4	422832	42.72	5.08	1069.7	116.2	3138	20.3	784.2	27844	1083.9	19181	20597	24446	28661	31449	34211	37072
Heilongjiang	476	62.7	33.8	18.8	119	35.7	90.3	65.5	22.3	24.9	26	12.3	23.3	31.1	37.3	20.5	1100	47.22	73.06	79.35	6312.27	149644	27.56	2.84	223.3	4.3	44	1.6	3.9	100.3	12.8	21740	22447	27076	32819	35711	37697	39226
Hubei	490	84.3	48.9	34.4	147	46.9	107	76.7	26	28.4	29	13.4	30	39.2	39.4	28.7	1270	58.38	58.02	50.4	8006.35	301704	19.28	2.38	939.6	12.9	5881.8	35.6	1039	13538.7	12448	19858	22677	27906	34197	38572	42826	47145
Hunan	464	92	53.9	39.8	147	49.7	111	78.5	26.6	28.8	29.5	13.1	31.5	42.2	40.4	31.8	1280	62.37	55.28	49.62	6933.77	309960	22.29	2.71	542.7	18.4	21609.3	151.7	6536.5	5918.9	35794.2	18147	20428	24719	29880	33480	36943	40271
Jilin	321	49.3	21.6	13.6	89	27.8	68.3	47.7	16.8	18.1	20.2	8.4	19.9	24.7	29.7	16.7	793	37.23	54.92	47.51	4944.11	122171	12.83	1.59	231.9	3.9	165.1	6.3	30.2	216.4	889.8	23521	26595	31599	38460	43415	47428	50160
Jiangsu	775	117	41	28.1	235	69.9	168	115	41.8	43.4	50.4	20.2	54.1	59.6	73.1	40	1930	90.47	123.26	76.37	10924.7	601158	17.42	1.86	1160.1	44.8	1204.1	3.9	26.5	9676.5	307.6	40014	44253	52840	62990	68347	75354	81874
Jiangxi	281	51.7	34.4	25.1	88.4	28.6	62.7	45.5	15.1	16.6	15.8	7.95	16.9	23	20.1	17.7	750	53.44	54	46.23	10821.2	208289	11.24	1.52	687.5	14.2	6145.3	74.8	1769.5	922.3	7355.3	15900	17335	21253	26150	28800	31930	34674
Liaoning	543	106	38.9	32.3	190	61	138	91.9	33.8	34.3	40.4	14.9	47.1	52.2	58.2	37.4	1520	99.46	90.2	112.07	28666.3	262879	20.78	2.89	789.7	8.4	130.5	6.8	24.3	684.8	71.1	31739	35149	42335	50760	56649	61996	65201
Inner Mongolia	441	89.8	22.8	17.2	137	48	118	76.5	28.6	29.3	37.5	11.7	39.7	46.9	60.3	31.5	1240	131.24	125.83	102.15	23191.3	111917	18.88	2.15	1226.5	183.5	7057.9	44	760.5	88.7	15367.9	34869	39735	47347	57974	63886	67836	71046
Ningxia	92.1	17.8	2.97	1.68	24.9	9.12	24.1	15.5	5.87	6.08	8.16	2.34	7.97	9.75	13.8	6.16	248	37.71	40.4	23.92	3693.91	37277	3.08	0.33	165.5	156.9	30.5	1.8	2.5	105.3	70	19609	21777	26860	33043	36394	39613	41834
Qinghai	33.2	5.3	2.38	1.57	9.5	2.99	7.21	5.03	1.77	1.9	2.11	0.877	2.13	2.63	3.07	1.8	83.4	15.43	13.45	23.99	12423.3	23001	0.79	0.08	339.3	1	692.7	8.3	244.1	12.6	1479	18421	19454	24115	29522	33181	36875	39671
Shandong	895	168	46.1	35.3	284	93.8	226	149	55.5	56.6	70.7	23.7	76.7	87.2	110	58.9	2440	159.02	159.33	120.81	19199.4	514423	57.42	6.37	507.4	35.2	876.6	11.2	1050.7	7859.6	2400	32936	35894	41106	47335	51768	56885	60879
Shanxi	624	160	21.7	24.1	228	84.4	202	124	49.1	47.7	67.1	16.9	76.6	85	111	57.4	1980	120.82	106.99	150.68	30198.7	145033	9.25	1.03	957.6	653.5	299.3	42.8	52	802.2	264.5	21506	21522	26283	31357	33628	34984	35070
Shaanxi	264	48.6	23.1	15.8	75.8	25.9	62	43	14.9	16.2	17.9	7.15	17.8	23.7	26.8	16.7	699	78.1	70.58	70.91	8682.5	145785	10	1	621.6	5.3	1426.1	28.9	512.1	696	1017.5	19700	21947	27133	33464	38564	43117	46929
Shanghai	114	32.6	1.63	4.11	49.2	17.8	41.4	24.6	10.1	9.4	14	3.14	17.2	17.6	23	12	392	18.81	33.28	14.17	1924.79	221160	1.5	0.2	656	1.7	131.6	8.2	6.9	2523.9	71.4	66932	69164	76074	82560	85373	90993	97370
Sichuan	988	111	99.3	62.2	267	70.5	160	126	39.8	46.2	37.1	26.4	34.9	47.3	37.5	35.5	2190	79.64	58.54	42.86	14246.4	331277	22.49	2.64	545.5	2.8	1208.8	15.3	86.2	1790.4	1678.7	15495	17339	21182	26133	29608	32617	115.7
Tianjin	90.1	22.5	1.92	2.62	33.1	12.1	29.1	17.7	7.1	6.84	9.83	2.4	11.3	12.2	16.4	8.11	283	20.92	28.23	13.95	1734.62	89361	3.68	0.47	58.8	1.1	95.5	5.4	2.9	299.4	12.5	58656	62574	72994	85213	93173	100105	105231
Tibet	31.5	4.76	4.14	2.68	8.22	2.58	5.89	4.58	1.41	1.67	1.37	0.873	1.17	2.02	1.6	1.56	76.1	0.42	4.83	1.39	383.09	5450	0.62	0.05	0.8	5.4	5	0.1	1	2	5203.5	13824	15295	17027	20077	22936	26326	29252
Xinjiang	190	32.8	17.2	11.6	54.2	17.8	42.3	29.9	10.2	11.2	11.9	5.14	11.8	15.7	17.2	11.2	491	85.3	86.28	81.39	7789.67	102748	17.27	1.44	847.9	26.8	125.1	21.6	56.9	1285.2	847.1	19797	19942	25034	30087	33796	37553	40648
Yunnan	389	77.8	43.7	35.2	141	44.7	94.9	66.3	23	24	24.7	11.2	29.8	35.2	31.5	27.3	1100	63.67	49.89	36.68	14480.6	157544	7.67	0.77	319.3	2.1	4846.4	16.4	845.7	189.7	7354.1	12570	13539	15752	19265	22195	25322	27264
Zhejiang	241	59.8	14.1	10.2	69.5	28.8	73.7	46.9	17.5	18.1	24.3	6.46	24.1	31.6	41.8	21	729	57.4	68.79	37.97	4541.72	418262	9.59	1.16	506.2	5	454.3	6.5	244.4	12902.6	185.5	41405	43842	51711	59249	63374	68805	73002
Chongqing	360	58.8	50.1	35	107	33.1	70.9	54.5	17	19.6	15.9	10.2	16.1	24.4	17	19.7	910	52.69	35.5	22.61	3067.78	145822	5.44	0.68	328.8	8.5	112.7	0.5	4.8	706	63.4	20490	22920	27596	34500	38914	43223	47850
PAH:Polycyclic aromatic hydrocarbon
